# Supplementary material for: Isolation and Functional Analysis of VvWRKY28, a Vitis vinifera WRKY Transcription Factor Gene, with Functions in Tolerance to Cold and Salt Stress in Transgenic Arabidopsis thaliana
Source: Int J Mol Sci. 2022 Nov 2;23(21):13418. doi: 10.3390/ijms232113418 (PMC9658438; doi:10.3390/ijms232113418)
Supplement: Supplementary file 1 [file ijms-23-13418-s001.zip]

Archive with 1 entries (1 files):
- ijms-1958857-supplementary.pdf
